# Supplementary material for: Angiogenic Potential of Co-Cultured Human Umbilical Vein Endothelial Cells and Adipose Stromal Cells in Customizable 3D Engineered Collagen Sheets
Source: J Funct Biomater. 2022 Jul 29;13(3):107. doi: 10.3390/jfb13030107 (PMC9397038; doi:10.3390/jfb13030107)
Supplement: Supplementary file 1 [file jfb-13-00107-s001.zip]

Archive with 1 entries (1 files):
- jfb-1804432-supplementary.pdf
